# Supplementary material for: Dose Optimization of Colistin: A Systematic Review
Source: Antibiotics (Basel). 2021 Nov 26;10(12):1454. doi: 10.3390/antibiotics10121454 (PMC8698549; doi:10.3390/antibiotics10121454)
Supplement: Supplementary file 1 [file antibiotics-10-01454-s001.zip]

Archive with 1 entries (1 files):
- antibiotics-1452082-supplementary.pdf
